# Supplementary material for: Effect Analysis of Hydrogen Peroxide Using Hyperspectral Reflectance in Sorghum [Sorghum bicolor (L.) Moench] under Drought Stress
Source: Plants (Basel). 2023 Aug 16;12(16):2958. doi: 10.3390/plants12162958 (PMC10459410; doi:10.3390/plants12162958)
Supplement: Supplementary file 1 [file plants-12-02958-s001.zip]

Archive with 1 entries (1 files):
- plants-2540001-supplementary.pdf
